# Supplementary material for: Classification of the LC4 Primarily-like Cell Line—Recapitulating a CDK4 Overexpressing Immune Evasive HIV-HCV-Induced HCC
Source: Viruses. 2025 Apr 30;17(5):653. doi: 10.3390/v17050653 (PMC12115383; doi:10.3390/v17050653)
Supplement: Supplementary file 1 [file viruses-17-00653-s001.zip]

Archive with 1 entries (1 files):
- viruses-3522325-supplementary.pdf
